# Supplementary material for: Identification of LACTB2, a metallo-β-lactamase protein, as a human mitochondrial endoribonuclease
Source: Nucleic Acids Res. 2016 Jan 29;44(4):1813–32. doi: 10.1093/nar/gkw050 (PMC4770246; doi:10.1093/nar/gkw050)
Supplement: Supplementary Data [file gkw050_Supp.zip]

Archive with 2 entries (2 files):
- nar-01957-z-2015-File003.pdf
- nar-01957-z-2015-File004.pdf
